# Supplementary material for: The spectrum of clinical biomarkers in severe malaria and new avenues for exploration
Source: Virulence. 2022 Aug 29;13(1):634–53. doi: 10.1080/21505594.2022.2056966 (PMC9427047; doi:10.1080/21505594.2022.2056966)
Supplement: Supplemental Material [file KVIR_A_2056966_SM1249.zip]

Archive with 4 entries (3 files):
- supplementary/
- supplementary/Clean_ Supplemental material 2.docx
- supplementary/Clean_ Supplemental material 3.docx
- supplementary/Supplemental material 1.xlsx
