# Supplementary material for: The spectrum of clinical biomarkers in severe malaria and new avenues for exploration
Source: Virulence. 2022 Aug 29;13(1):634–53. doi: 10.1080/21505594.2022.2056966 (PMC9427047; doi:10.1080/21505594.2022.2056966)
Supplement: Supplemental Material [file KVIR_A_2056966_SM1249.zip › supplementary/Supplemental material 1.xlsx]

## Sheet: Studies
Supplemental material 1. Studies used to depict burden of hospital admitted SM cases in the world, 2010 - 2020
WHO area	Authors and year of publication	Publication title	Country	Area	Study group	Diagnosis method	Type of patients
South East Asia	Kochar et al., 2010	Clinical Features of Children Hospitalized with Malaria—A Study from Bikaner, Northwest India	India	Rajasthan	Children	PBF + RDT	Admitted
	Nanda et al., 2011	Falciparum malaria in children-a brief report of 305 patients from rourkela, eastern India	India	Orissa	Children	PBF	Admitted
	Singh et al., 2011	Plasmodium vivax malaria: Is it actually benign?	India	Delhi	Children	PBF + RDT	Admitted
	Kaushik et al., 2012	Clinical and Epidemiological Profiles of Severe Malaria in Children from Delhi, India	India	Delhi	Children	PBF + RDT	Admitted
	Naha et al., 2012	Spectrum of complications associated with Plasmodium vivax infection in a tertiary hospital in South-Western India	India	Karnataka	Adults	PBF	Admitted
	Sharma et al., 2012	Plasmodium vivax malaria admissions and risk of mortality in a tertiary-care children’s hospital in North India	India	Delhi	Children	PBF + RDT	Admitted
	Jain et al., 2013	Malaria in a tertiary health care facility of Central India with special reference to severe vivax: implications for malaria control	India	Madhya Pradesh	Both (Adults + children)	PBF + PCR + RDT	Admitted
	Nayak et al., 2013	Cardiovascular involvement in severe vivax and falciparum malaria	India	Rajasthan	Both (Adults + children)	PBF + PCR + RDT	Admitted
	Rizvi et al., 2013	Complications associated with Plasmodium vivax malaria: A retrospective study from a tertiary care hospital based in western Uttar Pradesh, India	India	Uttar Pradesh	Adults	PBF + QBC + RDT	Admitted
	Sarkar et al., 2013	Clinico-laboratory profile of severe Plasmodium vivax malaria in a tertiary care centre in Kolkata	India	West Bengal	Both (Adults + children)	PBF + RDT	Admitted
	Sharma et al., 2013	The Unusual Presentation of a Usual Organism – the Changing Spectrum of the Clinical Manifestations of Plasmodium Vivax Malaria in Children: A Retrospective Study	India	Delhi	Children	PBF + RDT	Admitted
	Jain et al., 2014	Burden of Complicated Malaria in a Densely Forested Bastar Region of Chhattisgarh State (Central India)	India	Chhattisgarh	Both (Adults + children)	PCR	Admitted
	Kochar et al., 2014	A prospective study on adult patients of severe malaria caused by Plasmodium falciparum, Plasmodium vivax and mixed infection from Bikaner, northwest India	India	Rajasthan	Adults	PBF + RDT	Admitted
	Saravu et al., 2014	Severity in Plasmodium vivax malaria claiming global vigilance and exploration – a tertiary care centre-based cohort study	India	Karnataka	Adults	PBF + RDT	Admitted
	Kochar et al., 2016	Retinopathy of vivax malaria in adults and its relation with severity parameters	India	Rajasthan	Adults	PBF + PCR + RDT	Admitted
	Kumar and Saravu., 2017	Severe vivax malaria: a prospective exploration at a tertiary healthcare centre in Southwestern India	India	Karnataka	Adults	PBF	Admitted
	Dayanand et al., 2019	Malaria Severity in Mangaluru City in the Southwestern Coastal Region of India	India	Karnataka	Both (Adults + children)	PBF	Admitted
	Matthews Sujitha et al., 2019	Clinical spectrum of Plasmodium vivax infection, from benign to severe malaria: A tertiary care prospective study in adults from Delhi, India	India	Delhi	Both (Adults + children)	PBF + RDT	Admitted
	Punnath et al., 2019	Association between Inflammatory Cytokine Levels and Thrombocytopenia during Plasmodium falciparum and P. vivax Infections in South-Western Coastal Region of India	India	Karnataka	Adults	PBF	Admitted
	Aqeel et al., 2020	A micro-epidemiological report on the unstable transmission of malaria in Aligarh, India	India	Delhi	Both (Adults + children)	PBF + QBC + RDT	Admitted
	Anvikar et al., 2020	Clinical and epidemiological characterization of severe Plasmodium vivax malaria in Gujarat, India	India	Gujarat	Both (Adults + children)	PBF + PCR	Admitted
	Matlani et al., 2020	Severe vivax malaria trends in the last two years: a study from a tertiary care centre, Delhi, India	India	Delhi	Both (Adults + children)	PBF + RDT	Admitted
	Punnath et al., 2020	Clinical features and haematological parameters among malaria patients in Mangaluru city area in the southwestern coastal region of India	India	Karnataka	Adults	PBF	Presented and admitted, but they gave results on SM only for Admitted
	Douglas et al., 2014	Mortality attributable to Plasmodium vivax malaria: a clinical audit from Papua, Indonesia	Indonesia	Papua	Both (Adults + children)	LM	Admitted
	Lusiyana et al., 2019	The Burden of Malaria Incidence in Subaim, East Halmahera, North Maluku, Indonesia in 2016	Indonesia	East Halmahera, North Maluku	Childrens + Adults + Pregnat Women	LM + RDT	Admitted
	Jamil et al., 2021	Allelic diversity of merozoite surface protein genes (msp1 and msp2) and clinical manifestations of Plasmodium falciparum malaria cases in Aceh, Indonesia	Indonesia	Aceh	Adults	LM + PCR	Admitted
	Park et al., 2019	Severe vivax malaria in the Republic of Korea during the period 2000 to 2016	Korea	Goyang, Gyeonggi province	Both (Adults + children)	LM	Admitted
Eastern Mediterrean
	Shaikh et al., 2012	Severe disease in children hospitalized with a diagnosis of Plasmodium vivax in south-eastern Pakistan	Pakistan	Hyderabad, Sindh Province	Both (Adults + children)	LM	Admitted
	Wasay et al., 2011	Neurological involvement in patients with falciparum malaria; frequency and prognostic value	Pakistan	Karachi	Adults	LM	Admitted
West Pacific
	Lon et al., 2013	Severe malaria in Battambang Referral Hospital, an area of multidrug resistance in Western-Cambodia: a retrospective analysis of cases from 2006–2009	Cambodia	Battambang, Western Cambodia	Both (Adults + children)	LM + RDT	Admitted
	Duong et al., 2021	Predictors of treatment failures of plasmodium falciparum malaria in Vietnam: a 4-year single-centre retrospective study	Vietnam	Binh Phuoc, Dak Nong and Gia Lai	Adults	LM	Admitted
Americas
	Alexandre et al., 2010	Severe Plasmodium vivax Malaria, Brazilian Amazon	Brazil	Manaus	Both (Adults + children)	LM + PCR	Admitted
	Belisa et al., 2012	Clinical Profile of Concurrent Dengue Fever and Plasmodium vivax Malaria in the Brazilian Amazon: Case Series of 11 Hospitalized Patients	Brazil	Manaus	Both (Adults + children)	LM	Admitted
	Lança et al., 2012	Risk Factors and Characterization of Plasmodium Vivax-Associated Admissions to Pediatric Intensive Care Units in the Brazilian Amazon	Brazil	Manaus	Children	LM	Admitted
	Pineros et al., 2014	Maternal Clinical Findings in Malaria in Pregnancy in a Region of Northwestern Colombia	Colombia	Uraba	Pregnant women	LM	Admitted
	Arévalo-Herrera et al., 2015	Clinical profile of Plasmodium falciparum and Plasmodium vivax infections in low and unstable malaria transmission settings of Colombia	Colombia	Tierralta, Quibdó, Buenaventura,Tumaco	Both (Adults + children)	LM	Admitted
	Chaparro-Narváez et al., 2016	Clinical and epidemiological aspects of complicated malaria in Colombia, 2007–2013.	Colombia	National	Both (Adults + children)	LM	Admitted
	Medina-Mmorales et al., 2016	Severe and benign Plasmodium vivax malaria in Emberá (Amerindian) children and adolescents from an endemic municipality in Western Colombia	Colombia	Risaralda	Children	LM	Admitted
	Lopez-Perez et al., 2016	Malaria in pregnancy: a passive surveillance study of pregnant women in low transmission areas of Colombia, Latin America.	Colombia	Tierralta, Quibdó, Tumaco	Pregnant women	LM	Admitted
Africa
	Ketema and Bacha (2013)	Plasmodium vivax associated severe malaria complications among children in some malaria endemic areas of Ethiopia	Ethiopia	Kersa, Halaba Kulito	Children	LM	Admitted
	Demissie and Ketema (2016)	Complicated malaria symptoms associated with Plasmodium vivax among patients visiting health facilities in Mendi town, Northwest Ethiopia	Ethiopia	Mendi	Adults + Children	LM	Admitted
	Achidi et al., 2012	Severe and uncomplicated falciparum malaria in children from three regions and three ethnic groups in Cameroon: prospective study	Cameroon	Buea, Douala, Yaounde	Children	LM	Admitted
	Chiabi et al., 2020	Severe malaria in Cameroon: Pattern of disease in children at the Yaounde Gynaeco-Obstetric and Pediatric hospital	Cameroon	Yaounde	Children	RDT	Admitted
	Bouyou-Akotet et al., 2012	Complicated malaria and other severe febrile illness in a pediatric ward in Libreville, Gabon	Gabon	Libreville	Children	LM	Admitted
	Dzeing-Ella et al., 2012	Severe falciparum malaria in Gabonese children: clinical and laboratory features	Gabon	Libreville	Children	LM	Admitted
	Maltha et al., 2014	Frequency of Severe Malaria and Invasive Bacterial Infections among Children Admitted to a Rural Hospital in Burkina Faso	Burkina Faso	Nanoro	Children	LM	Admitted
	Zoungrana et al., 2014	Socioeconomic and environment determinants as predictors of severe malaria in children under 5 years of age admitted in two hospitals in Koudougou district, Burkina Faso: a cross sectional study	Burkina Faso	Koudougou	Children	LM	Admitted
	Boyce et al., 2018	Anemia was an Uncommon Complication of Severe Malaria in a High-Transmission Rural Area of Western Uganda	Uganda	Kasese	Adults + Children	LM + RDT	Admitted
	Olupot-Olupot et al., 2020	The clinical spectrum of severe childhood malaria in Eastern Uganda	Uganda	Mbale	Children	LM	Admitted
	Ali et al., 2011	Hypoglycaemia and severe Plasmodium falciparum malaria among pregnant Sudanese women in an area characterized by unstable malaria transmission	Sudan	Kassala, Medani	Pregnant women	LM	Admitted
	Segula et al., 2014	Prevalence and spectrum of illness among hospitalized adults with malaria in Blantyre, Malawi	Malawi	Blantyre	Adults	LM + RDT	Admitted
	Kapesa et al., 2018	The current malaria morbidity and mortality in different transmission settings in Western Kenya	Kenya	Marani, Iguhu, Kombewa	Adults + Children	LM	Admitted
	Amodu-Sanni et al., 2020	Prevalence and clinical forms of malaria among febrile HIV-infected children seen at Usmanu Danfodiyo university teaching hospital, Sokoto, Nigeria	Nigeria	Sokoto	Children	LM	Admitted
	Oumarou et al., 2020	[Malaria infection during pregnancy in Niamey, Niger]	Niger	Niamey	Adults**	LM	Admitted
